# Supplementary material for: Adherence to DASH Dietary Pattern and Its Association with Incident Hyperuricemia Risk: A Prospective Study in Chinese Community Residents
Source: Nutrients. 2022 Nov 16;14(22):4853. doi: 10.3390/nu14224853 (PMC9692761; doi:10.3390/nu14224853)
Supplement: Supplementary file 1 [file nutrients-14-04853-s001.zip]

Archive with 1 entries (1 files):
- nutrients-2046321-supplementary (1).pdf
